# Supplementary material for: Bioinformatics Analysis Discovers Microtubular Tubulin Beta 6 Class V (TUBB6) as a Potential Therapeutic Target in Glioblastoma
Source: Front Genet. 2020 Sep 18;11:566579. doi: 10.3389/fgene.2020.566579 (PMC7531581; doi:10.3389/fgene.2020.566579)
Supplement: TABLE S1 — The proportions of stromal score, immune score and immune-infiltrating cells in pan-cancers (p-value). [file Table_1.xlsx]

## Sheet: Sheet1
Table S1. The proportions of stromal score, immune score and immune-infiltrating cells in pan-cancers (p-value).
CancerType	Gene	StromalScore	ImmuneScore	B cells naive	B cells memory	T cells CD8	T cells CD4 naive	T cells CD4 memory resting	T cells CD4 memory activated	T cells follicular helper	T cells regulatory (Tregs)	T cells gamma delta	NK cells resting	NK cells activated	Plasma cells	Monocytes	Macrophages M0	Macrophages M1	Macrophages M2	Dendritic cells resting	Dendritic cells activated	Mast cells resting	Mast cells activated	Eosinophils	Neutrophils	Sum
ACC	TUBB6	0.635088	0.0302989	0.477705	0.896456	0.269505	1	0.00984798	1	0.00018923	0.135519	0.252023	0.367844	0.124438	0.319203	0.14682	0.000386425	0.0089834	0.748645	0.292174	0.432639	0.0208288	0.471373	0.800538	0.532721	2
BLCA	TUBB6	2.2e-16	2.2e-16	0.919493	0.000331166	0.110594	1	0.0558935	0.00252213	0.0011653	9.77054e-09	0.538621	0.715348	0.0842978	0.0154188	0.0552377	0.000206882	0.00367901	0.00322408	0.107168	0.00422895	0.973858	0.127429	0.2131	4.50281e-06	6
BRCA	TUBB6	2.2e-16	2.2e-16	0.00387266	0.471325	0.0012365	1	0.218471	0.00116907	0.0060617	0.000878138	0.00829559	1	0.00121043	0.434365	0.0203998	5.50487e-05	0.884139	8.53001e-12	0.000645831	7.7321e-12	1.49054e-19	1	1	0.344732	8
CESC	TUBB6	0.0922867	4.80207e-05	5.05694e-16	0.000596877	0.323911	1	0.409949	0.021057	0.903169	0.0335118	0.584457	0.164458	0.011163	6.77076e-05	0.482766	0.039972	0.000231928	0.00175712	0.18021	0.0159797	0.219598	0.00195258	1	0.00125927	5
CHOL	TUBB6	0.036245	0.20183	0.382467	0.973212	0.898763	1	0.362208	0.0483871	0.828362	0.416149	1	1	0.0450054	0.280269	0.685105	0.954741	0.497745	0.678784	0.412591	0.50441	0.453461	0.0804771	1	0.101582	0
COAD	TUBB6	2.2e-16	2.2e-16	0.285532	0.035367	0.144792	1	1.61511e-13	0.000260118	0.260906	0.0289757	1	0.530233	0.966731	0.462969	0.00041866	0.000430595	5.34233e-05	2.46132e-09	0.324364	0.07854	0.521422	0.0377929	0.856099	6.56037e-09	9
DLBC	TUBB6	0.0200513	0.457435	0.270817	0.939045	0.83947	1	0.990903	0.0564343	0.0535127	0.220829	0.797215	1	0.332595	1	0.498457	0.439267	0.425373	0.716057	0.0315361	0.222747	0.785223	1	1	1	0
ESCA	TUBB6	0.00625753	0.541364	1.16708e-08	0.00421683	0.651001	1	0.00151136	0.508217	0.35853	7.86767e-10	1	0.335923	0.0755484	0.0300306	0.462904	0.444709	0.00172305	0.293372	3.40792e-05	0.00122304	0.167767	0.643376	1	0.308388	3
GBM	TUBB6	0.000699365	0.00287767	0.310779	0.110677	0.976761	1	0.187235	0.326109	0.32466	1	0.13185	0.387387	0.261336	0.515422	0.833369	0.243623	0.602832	0.00962889	0.82046	1	0.587709	0.52446	0.45599	0.247135	1
HNSC	TUBB6	0.564496	0.104124	2.30114e-06	0.470201	1.41663e-07	1	5.24071e-05	0.178359	0.00522416	2.4241e-07	1	0.20629	0.098042	3.31402e-06	0.422319	0.000190765	0.00781665	0.788624	0.514551	5.22784e-07	4.82626e-07	7.09025e-07	1	1.36811e-12	10
KICH	TUBB6	3.26727e-06	0.00168675	0.652171	1	0.166699	1	0.860265	1	0.371131	0.722316	0.953013	0.476233	0.00367274	0.885366	0.255021	0.359393	0.130647	0.628599	0.869683	0.259603	0.0747237	1	0.256358	0.601581	1
KIRC	TUBB6	4.87828e-14	0.00604349	0.000862909	0.060298	0.708916	1	0.137934	0.0376115	0.0738279	0.0211586	0.000340455	0.91299	0.24335	0.898872	0.77908	0.000369298	0.982576	0.750135	0.552743	0.193229	0.431453	1	1	0.473405	4
KIRP	TUBB6	0.305708	0.772816	0.0426087	0.0699592	0.229497	1	0.0337453	0.202454	0.15723	0.571645	1	0.504257	0.367543	0.689728	0.203564	0.348152	0.00143657	0.0250605	0.0529389	0.609568	0.00952739	1	1	0.499259	0
LAML	TUBB6	0.040148	0.0123399	0.279151	0.0990042	0.0327457	0.00350413	0.0437713	0.803237	1	1	0.000369426	0.14401	0.0239803	0.0352858	0.401582	1	1	0.179903	1	1	0.0264795	1	0.790333	0.00160481	1
LGG	TUBB6	2.2e-16	2.2e-16	0.192862	0.0492008	2.24846e-06	1	0.0488724	1	0.659567	1	1	0.0278389	0.759373	1	0.00840042	4.91766e-06	1.69727e-06	0.000490597	0.438082	1	0.530818	0.00781449	0.000657091	0.243009	7
LIHC	TUBB6	2.2e-16	2.2e-16	0.148	1	0.0230435	1	0.0368445	0.532406	0.471399	0.23529	1.72969e-05	0.0399232	0.0224821	0.140284	0.467755	0.0291345	0.0307855	0.00530657	2.57981e-06	0.598081	0.309573	1	1	0.00429212	4
LUAD	TUBB6	2.2e-16	2.2e-16	0.000992977	0.131833	0.164988	1	0.00246254	2.17855e-07	0.0182901	0.381411	0.370041	1	0.465126	0.00165742	7.04282e-05	0.00718862	8.64888e-05	0.00729128	0.199059	0.524592	0.258992	1	0.755975	0.00160796	6
LUSC	TUBB6	0.0251688	0.598327	0.603564	0.439584	0.0109429	1	0.0265564	0.00685595	0.00446027	0.0439822	1	0.185902	0.0703673	0.133781	0.423179	0.000227238	0.00157321	0.918332	0.000245315	0.000973117	0.000170294	1.10925e-06	0.489173	0.0133071	5
MESO	TUBB6	0.889367	0.180001	0.0548348	0.155036	0.00721058	1	0.341447	0.54006	0.41577	0.54425	1	1	0.383544	0.131364	0.186811	0.0332305	0.0442786	0.0450424	0.777343	0.0702118	0.395835	1	1	0.435594	0
OV	TUBB6	2.2e-16	4.64123e-05	0.0435921	0.00106656	0.117277	1	0.432436	0.284847	0.00540456	0.249018	0.427211	1	0.0932941	0.0545799	0.446165	0.130469	0.438268	0.909411	0.0928503	0.0059477	0.275217	0.176762	1	0.124628	2
PAAD	TUBB6	2.2e-16	2.87373e-09	0.00688019	0.0274038	0.544916	1	0.135953	0.0252205	0.695522	0.323932	1	0.319389	0.0480703	0.615634	0.872036	0.0647759	0.166425	0.334446	0.645492	0.125836	0.825706	1	1	0.0144548	2
PCPG	TUBB6	2.2e-16	2.2e-16	0.778036	0.674227	0.0232116	1	0.240426	0.00318534	0.0505174	0.217941	1	0.0214666	0.0412084	0.707814	0.319255	0.273249	0.104371	0.600211	0.28388	0.207224	0.132333	0.175351	0.647104	0.334777	2
PRAD	TUBB6	2.2e-16	2.2e-16	0.685347	0.876479	0.766471	1	0.238201	0.372953	0.000404841	0.00876915	1	1	0.997572	0.902202	0.0217183	0.135702	3.8338e-10	0.791692	0.000302322	1.43023e-07	0.888786	1	1	1	6
READ	TUBB6	2.2e-16	2.2e-16	0.407043	0.118716	0.929968	1	0.000299766	0.0969319	0.277272	0.00962211	1	0.468628	0.293957	0.433535	0.509608	0.367709	0.155605	0.000391892	0.0643262	0.812025	0.712504	0.0630696	0.0219509	1.43947e-05	5
SARC	TUBB6	0.0780387	0.364394	0.000108455	1	0.427111	1	0.333058	0.978708	0.713583	0.540499	0.00905402	1	0.738419	0.647559	0.982348	0.608076	0.885354	0.49007	0.00357079	0.761027	0.637434	0.248528	1	1	1
SKCM	TUBB6	0.683373	0.306628	0.115415	0.545513	0.118755	1	0.325768	0.813562	0.684909	0.605547	0.840473	0.585219	0.822898	0.0695133	0.0369816	0.0182495	0.871195	0.021155	0.149087	0.00132412	0.14795	0.00888649	1	3.28746e-06	1
STAD	TUBB6	2.2e-16	1.63311e-09	0.00183257	0.0720408	0.154068	1	0.0110919	2.19669e-05	0.00344085	0.00304577	1	0.017951	0.815716	0.831877	5.10102e-10	0.000671239	0.00295451	0.178064	0.0467328	0.0458359	5.93788e-11	0.178504	0.966021	0.22553	6
TGCT	TUBB6	0.00325526	0.000192525	0.000141566	0.432605	0.550905	1	0.000982777	0.0570149	0.160805	0.935732	1	1	0.00567059	0.0106591	0.0226419	0.0770937	0.913106	1.15366e-06	0.413785	1.9591e-07	0.110632	1	1	1	5
THCA	TUBB6	1.62278e-08	1.06624e-09	0.229776	0.313971	4.61163e-06	1	0.929382	0.980144	0.478546	0.0105587	0.504731	0.627192	0.674693	0.0137423	0.0613259	0.000133481	0.0133278	0.0302768	4.60369e-05	1.17455e-07	0.0981414	1	1	1	6
THYM	TUBB6	1.69274e-08	0.000287593	0.00195935	0.193041	0.145007	0.0147307	0.0373962	0.032387	0.00277164	0.583008	0.426143	0.991392	0.00273874	0.003967	0.109165	0.0261628	0.000537314	0.604296	0.904492	0.670053	0.000163533	1	1	1	4
UCEC	TUBB6	1.18367e-14	0.000997837	0.434553	0.717925	9.87535e-05	1	0.000396074	0.000128643	0.156681	8.65618e-05	0.0143352	0.107737	0.199332	0.895476	0.000134113	0.0617318	0.000192572	0.0791813	0.00214151	0.081927	0.606802	0.558412	1	0.864126	8
UCS	TUBB6	0.00383278	0.48346	0.977495	0.444575	0.436831	1	0.417478	0.0814963	0.240248	0.528728	0.262846	0.936351	0.289248	0.355148	0.995118	0.387467	0.336711	0.781575	0.780344	0.367613	0.811852	0.229588	1	0.496548	0
UVM	TUBB6	0.309052	0.0178608	0.0219299	1	0.740062	1	0.79203	0.00736241	0.00827812	0.459851	0.0179617	0.783014	0.0113311	0.0123458	0.00231702	0.458502	0.0363223	0.178911	0.0351557	1	0.437948	1	1	1	0
Sum		18	17	7	2	4	0	5	4	2	5	3	0	0	2	4	10	7	5	6	6	5	2	1	5
